# Supplementary material for: Identification of copy number alterations in colon cancer from analysis of amplicon-based next generation sequencing data
Source: Oncotarget. 2018 Apr 17;9(29):20409–25. doi: 10.18632/oncotarget.24912 (PMC5945505; doi:10.18632/oncotarget.24912)
Supplement: Supplementary file 3 [file oncotarget-09-20409-s003.xlsx]

## Sheet: Supplementary Table 2
Supplementary Table 2: Genes showing significant CNAs based on BH FDR selection
Gene Symbol	CN Ratio	Log2(CNA)	Call	Chr	start	end	Discordant CN Ratio	Discordant log2(CN)	Discordant Call	Number of samples with CN GAIN	Number of samples with CN LOSS	Number of samples with WT CN	Percentage of CN GAIN	Percentage of CN LOSS	Percentage of WT CN
CEBPA	2.52607	1.33689	GAIN	19	33792138	33793263				6	0	31	16.22	0	83.78
NLRP1	0.65995	-0.599571	LOSS	17	5405081	5487328				0	10	27	0	27.03	72.97
MAF	2.91528	1.54364	GAIN	16	79628302	79633837				6	0	31	16.22	0	83.78
PTPRT	1.7467	0.804632	GAIN	20	40709447	41514582				7	0	30	18.92	0	81.08
PLCG1	1.87615	0.907772	GAIN	20	39766385	39803189				13	0	24	35.14	0	64.86
WRN	0.69038	-0.534537	LOSS	8	30915961	31030616				1	5	31	2.7	13.51	83.78
LPHN3	0.705725	-0.502822	LOSS	4	62362986	62936627				0	4	33	0	10.81	89.19
PTPRD	0.7405	-0.433428	LOSS	9	8317822	8733871				2	3	32	5.41	8.11	86.49
UBR5	1.46814	0.553991	GAIN	8	103266452	103424538				13	1	23	35.14	2.7	62.16
ASXL1	1.66481	0.735361	GAIN	20	30954173	31025231				14	0	23	37.84	0	62.16
NF1	1.3488	0.431676	GAIN	17	29422220	29701267				3	2	32	8.11	5.41	86.49
WHSC1	0.707933	-0.498315	LOSS	4	1902372	1980649				0	12	25	0	32.43	67.57
PER1	0.65175	-0.617609	LOSS	17	8044335	8054101				0	2	35	0	5.41	94.59
KAT6A	1.78901	0.839161	GAIN	8	41789664	41906515				9	1	27	24.32	2.7	72.97
ATR	1.4121	0.497842	GAIN	3	142168221	142297565				7	0	30	18.92	0	81.08
RNF213	0.780281	-0.357934	LOSS	17	78237374	78367302				1	9	27	2.7	24.32	72.97
TET2	0.68825	-0.538995	LOSS	4	106155075	106197686				0	2	35	0	5.41	94.59
PKHD1	0.761767	-0.392579	LOSS	6	51483851	51949774				3	6	28	8.11	16.22	75.68
HSP90AB1	2.02003	1.01438	GAIN	6	44216293	44221337				3	1	33	8.11	2.7	89.19
CDH2	0.66165	-0.59586	LOSS	18	25532025	25757087				0	8	29	0	21.62	78.38
FOXO3	0.500333	-0.999039	LOSS	6	108882907	108986084				0	3	34	0	8.11	91.89
MLL3	1.33692	0.418912	GAIN	NA	151833911	152132873				16	0	21	43.24	0	56.76
APC	0.67392	-0.569351	LOSS	5	112043335	112179932				0	5	32	0	13.51	86.49
JAK1	0.638967	-0.646187	LOSS	1	65300225	65351947				0	3	34	0	8.11	91.89
TGM7	0.6122	-0.707925	LOSS	15	43568599	43594467				0	9	28	0	24.32	75.68
DCC	0.655515	-0.609298	LOSS	18	49867156	51057028				0	13	24	0	35.14	64.86
FGFR2	0.6777	-0.561281	LOSS	10	123239089	123353360				0	3	34	0	8.11	91.89
NIN	0.698433	-0.517806	LOSS	14	51190170	51288784				1	3	33	2.7	8.11	89.19
HSP90AA1	0.4882	-1.03446	LOSS	14	102548028	102605727				0	1	36	0	2.7	97.3
FBXW7	0.52355	-0.933601	LOSS	4	153243941	153332959				1	2	34	2.7	5.41	91.89
SMAD4	0.527633	-0.922392	LOSS	18	48573356	48604841				0	3	34	0	8.11	91.89
THBS1	0.6728	-0.57175	LOSS	15	39873999	39887585				0	5	32	0	13.51	86.49
SUFU	0.4764	-1.06975	LOSS	10	104263882	104389957				0	1	36	0	2.7	97.3
DPYD	0.6013	-0.733843	LOSS	1	97544463	98386487				0	3	34	0	8.11	91.89
CCNE1	4.0942	2.03358	GAIN	19	30303492	30314691				1	0	36	2.7	0	97.3
ERG	0.629667	-0.66734	LOSS	21	39755310	39947627				0	9	28	0	24.32	75.68
AFF1	0.6032	-0.729292	LOSS	4	87869670	88056864				0	1	36	0	2.7	97.3
HIF1A	0.6103	-0.71241	LOSS	14	62162429	62213884				0	1	36	0	2.7	97.3
NSD1	0.745245	-0.424213	LOSS	5	176562084	176722472				0	4	33	0	10.81	89.19
NPM1	0.4168	-1.26257	LOSS	5	170814933	170837614				0	1	36	0	2.7	97.3
FANCA	0.7713	-0.374636	LOSS	16	89804902	89882998				1	3	33	2.7	8.11	89.19
MPL	0.6048	-0.72547	LOSS	1	43803488	43818493				0	2	35	0	5.41	94.59
BLNK	0.5654	-0.822656	LOSS	10	97951706	98031166				0	2	35	0	5.41	94.59
AXL	0.6515	-0.618163	LOSS	19	41725277	41765824				0	2	35	0	5.41	94.59
NFKB1	0.6477	-0.626602	LOSS	4	103446606	103537755	1.3355	0.41738	GAIN	1	1	35	2.7	2.7	94.59
ZNF521	0.671871	-0.573743	LOSS	18	22642630	22930939	0	0	0	0	7	30	0	18.92	81.08
DICER1	1.41495	0.500751	GAIN	14	95556744	95599828	0.7338	-0.446541	LOSS	2	2	33	5.41	5.41	89.19
IL6ST	0.6074	-0.719281	LOSS	5	55236904	55272179				0	1	36	0	2.7	97.3
MBD1	0.62983	-0.666966	LOSS	18	47793930	47806374				0	10	27	0	27.03	72.97
PIK3R1	0.64894	-0.623843	LOSS	5	67522495	67593436				0	5	32	0	13.51	86.49
SRC	2.91865	1.5453	GAIN	20	36012453	36031795				2	1	34	5.41	2.7	91.89
ARID1A	0.719425	-0.475084	LOSS	1	27022969	27107285				0	4	33	0	10.81	89.19
ERCC2	0.6517	-0.61772	LOSS	19	45854868	45873844				1	4	32	2.7	10.81	86.49
ITGB2	0.603717	-0.728056	LOSS	21	46306273	46330714				0	6	31	0	16.22	83.78
LTK	0.643025	-0.637053	LOSS	15	41796179	41805916				0	8	29	0	21.62	78.38
MUTYH	0.683533	-0.548916	LOSS	1	45794962	45805938				0	3	34	0	8.11	91.89
CASC5	0.718776	-0.476386	LOSS	15	40895019	40954390				1	5	31	2.7	13.51	83.78
MYH9	0.6653	-0.587923	LOSS	22	36678627	36745288				0	1	36	0	2.7	97.3
KDR	0.6214	-0.686406	LOSS	4	55946087	55991479				0	1	36	0	2.7	97.3
EPHA3	0.6181	-0.694088	LOSS	3	89156816	89528708				0	1	36	0	2.7	97.3
NOTCH1	0.64101	-0.641581	LOSS	9	139390444	139438565				1	3	33	2.7	8.11	89.19
BLM	0.658475	-0.602799	LOSS	15	91290599	91358510				0	4	33	0	10.81	89.19
EP300	0.7297	-0.454625	LOSS	22	41489003	41574961				0	3	34	0	8.11	91.89
SETD2	0.6868	-0.542038	LOSS	3	47058536	47205378				0	1	36	0	2.7	97.3
FANCD2	0.7014	-0.511691	LOSS	3	10070306	10142977				0	3	34	0	8.11	91.89
PML	0.65776	-0.604367	LOSS	15	74287118	74337360				0	5	32	0	13.51	86.49
TAF1L	1.92	0.941106	GAIN	9	32630028	32635648	0.58561	-0.771988	LOSS	1	1	35	2.7	2.7	94.59
BUB1B	0.6851	-0.545614	LOSS	15	40453332	40512974				0	2	35	0	5.41	94.59
PDGFRA	0.647075	-0.627995	LOSS	4	55124880	55161444				0	4	33	0	10.81	89.19
CRBN	0.6008	-0.735043	LOSS	3	3192502	3221375				0	1	36	0	2.7	97.3
TP53	0.60335	-0.728933	LOSS	17	7572830	7579949				0	2	35	0	5.41	94.59
NUP214	1.49023	0.575538	GAIN	9	134001022	134108890				3	1	33	8.11	2.7	89.19
PTCH1	1.8153	0.860208	GAIN	9	98209162	98279129				1	0	36	2.7	0	97.3
MAGI1	0.7183	-0.477342	LOSS	3	65342051	66024094				0	2	35	0	5.41	94.59
PBRM1	0.75085	-0.413403	LOSS	3	52582021	52713796				0	2	35	0	5.41	94.59
MLH1	0.6485	-0.624822	LOSS	3	37035027	37092144				0	1	36	0	2.7	97.3
ABL1	1.761	0.816395	GAIN	9	133589670	133761145				1	0	36	2.7	0	97.3
ITGA9	0.6992	-0.516223	LOSS	3	37494032	37860485				0	1	36	0	2.7	97.3
TSC1	0.6746	-0.567896	LOSS	9	135771618	135804354				1	3	33	2.7	8.11	89.19
NTRK3	0.61405	-0.703572	LOSS	15	88420162	88799511				0	4	33	0	10.81	89.19
PPARG	0.66715	-0.583917	LOSS	3	12393079	12475660				0	2	35	0	5.41	94.59
KIT	0.651233	-0.618754	LOSS	4	55524168	55604724				0	3	34	0	8.11	91.89
MITF	0.6254	-0.677149	LOSS	3	69788718	70014401				0	1	36	0	2.7	97.3
IGF1R	0.713	-0.488026	LOSS	15	99192685	99500745				0	2	35	0	5.41	94.59
RALGDS	1.9761	0.982656	GAIN	9	135973939	136024364				1	0	36	2.7	0	97.3
SYK	1.8793	0.910195	GAIN	9	93606124	93657909				1	0	36	2.7	0	97.3
MN1	0.561371	-0.832972	LOSS	22	28146812	28196601				0	7	30	0	18.92	81.08
NOTCH2	0.73585	-0.442516	LOSS	1	120457927	120548054				0	4	33	0	10.81	89.19
MTOR	0.71022	-0.493662	LOSS	1	11167474	11319467				0	5	32	0	13.51	86.49
PLEKHG5	0.6895	-0.536378	LOSS	1	6527529	6579632				0	3	34	0	8.11	91.89
TRIM33	1.3902	0.475292	GAIN	1	114940182	115053459				2	1	34	5.41	2.7	91.89
PIK3CD	0.720771	-0.472386	LOSS	1	9770468	9787161				0	7	30	0	18.92	81.08
PAX7	0.53305	-0.907657	LOSS	1	18958071	19071450				0	2	35	0	5.41	94.59
LCK	0.630333	-0.665813	LOSS	1	32739866	32751346				0	3	34	0	8.11	91.89
PIK3C2B	1.42773	0.513727	GAIN	1	204393912	204438963				3	0	34	8.11	0	91.89
CMPK1	0.5884	-0.765131	LOSS	1	47799599	47842445				0	1	36	0	2.7	97.3
BCL10	0.5819	-0.781157	LOSS	1	85733218	85742118				0	1	36	0	2.7	97.3
GNAS	1.69955	0.765153	GAIN	20	57415151	57485948				4	0	33	10.81	0	89.19
RUNX1	0.63	-0.666576	LOSS	21	36164365	36421199				0	1	36	0	2.7	97.3
CDC73	1.57065	0.651362	GAIN	1	193091222	193219936				2	0	35	5.41	0	94.59
TPR	1.2746	0.350045	GAIN	1	186283144	186344199				4	0	33	10.81	0	89.19
ITGA10	0.6714	-0.574756	LOSS	1	145525043	145542281				1	5	31	2.7	13.51	83.78
NRAS	0.5041	-0.988218	LOSS	1	115251059	115258781				0	1	36	0	2.7	97.3
SDHB	0.62115	-0.686986	LOSS	1	17345298	17380566				0	2	35	0	5.41	94.59
CSMD3	1.46549	0.55138	GAIN	8	113236965	114449087				7	0	30	18.92	0	81.08
SMARCA4	0.61928	-0.691336	LOSS	19	11094826	11172536				0	1	36	0	2.7	97.3
CHEK2	0.43779	-1.19169	LOSS	22	29085160	29130710				0	1	36	0	2.7	97.3
CDKN2A	0.22801	-2.13283	LOSS	9	21968171	21994376				0	1	36	0	2.7	97.3
IKBKB	2.9865	1.57846	GAIN	8	42128837	42188532	0.5293	-0.917842	LOSS	1	1	35	2.7	2.7	94.59
JAK3	0.681855	-0.552463	LOSS	19	17937460	17955283				0	2	35	0	5.41	94.59
AKAP9	1.39631	0.481623	GAIN	7	91570344	91739515				15	0	22	40.54	0	59.46
DST	1.29459	0.372492	GAIN	6	56323708	56507648				8	0	29	21.62	0	78.38
TOP1	1.89684	0.9236	GAIN	20	39657595	39751937				7	0	30	18.92	0	81.08
ERCC5	1.72217	0.784225	GAIN	13	103498570	103528284				6	0	31	16.22	0	83.78
TET1	0.7826	-0.353653	LOSS	10	70331988	70451659				0	4	33	0	10.81	89.19
FLT1	1.70187	0.767118	GAIN	13	28877210	29069106				6	0	31	16.22	0	83.78
FOXP4	1.75937	0.815056	GAIN	6	41533485	41566679				3	0	34	8.11	0	91.89
CTNNA1	0.7623	-0.391569	LOSS	5	138117540	138269886				0	1	36	0	2.7	97.3
EGFR	1.2899	0.367259	GAIN	7	55086932	55273312				1	0	36	2.7	0	97.3
CDK8	2.18567	1.12807	GAIN	13	26828777	26978227				3	0	34	8.11	0	91.89
MET	1.51458	0.598913	GAIN	7	116339126	116436178				4	0	33	10.81	0	89.19
PIK3CG	1.3406	0.422879	GAIN	7	106508002	106545876				1	0	36	2.7	0	97.3
MLL2	0.79962	-0.322614	LOSS	NA	49415527	49449142				2	5	30	5.41	13.51	81.08
CYP2C19	0.606633	-0.721103	LOSS	10	96522387	96612722				0	3	34	0	8.11	91.89
SYNE1	0.858367	-0.220334	LOSS	6	152443532	152949481				2	3	32	5.41	8.11	86.49
MLLT10	0.6577	-0.604498	LOSS	10	21823539	22030919				0	1	36	0	2.7	97.3
MALT1	0.6256	-0.676688	LOSS	18	56338767	56415104				0	1	36	0	2.7	97.3
TSHR	0.665067	-0.588429	LOSS	14	81422016	81610745				0	6	31	0	16.22	83.78
ERBB3	1.66785	0.73799	GAIN	12	56474029	56495864				2	1	34	5.41	2.7	91.89
EP400	0.700933	-0.512651	LOSS	12	132445074	132562299				0	9	28	0	24.32	75.68
BMPR1A	0.6507	-0.619936	LOSS	10	88635750	88683479				0	1	36	0	2.7	97.3
ARID2	1.41462	0.500415	GAIN	12	46123588	46298891				5	0	32	13.51	0	86.49
CDH20	0.586313	-0.770258	LOSS	18	59157681	59221952				0	8	29	0	21.62	78.38
AURKA	1.9983	0.998773	GAIN	20	54945175	54963272				3	0	34	8.11	0	91.89
SMAD2	0.5965	-0.745406	LOSS	18	45368132	45423127	1.5493	0.631617	GAIN	1	1	35	2.7	2.7	94.59
BAI3	0.7972	-0.326986	LOSS	6	69348493	70098834				0	1	36	0	2.7	97.3
LRP1B	1.2215	0.288654	GAIN	2	140990674	142888394				3	0	34	8.11	0	91.89
TRIP11	1.6583	0.729705	GAIN	14	92435944	92506035	0.784	-0.351074	LOSS	1	1	35	2.7	2.7	94.59
SAMD9	1.4508	0.536849	GAIN	7	92730626	92735399				6	0	31	16.22	0	83.78
TRRAP	1.3089	0.388355	GAIN	7	98478735	98610001				5	0	32	13.51	0	86.49
CRKL	0.6298	-0.667034	LOSS	22	21272220	21304221				0	1	36	0	2.7	97.3
FGFR1	0.508	-0.9771	LOSS	8	38271123	38318673	1.2767	0.35242	GAIN	1	1	35	2.7	2.7	94.59
GPR124	0.5582	-0.841146	LOSS	8	37654790	37699940				0	1	36	0	2.7	97.3
ADAMTS20	1.34633	0.429036	GAIN	12	43747926	43945726				3	1	33	8.11	2.7	89.19
FLT3	1.7809	0.832607	GAIN	13	28578144	28644781				4	0	33	10.81	0	89.19
PRKDC	1.3382	0.420294	GAIN	8	48686723	48872628				4	0	33	10.81	0	89.19
PTPN11	0.6545	-0.611535	LOSS	12	112884006	112942568				0	2	35	0	5.41	94.59
JAK2	1.6725	0.742006	GAIN	9	5021975	5126887				1	0	36	2.7	0	97.3
HOOK3	0.6509	-0.619492	LOSS	8	42752290	42873642	1.5274	0.611078	GAIN	1	1	35	2.7	2.7	94.59
NBN	1.75285	0.809703	GAIN	8	90947794	90996842				2	0	35	5.41	0	94.59
FOXO1	2.08815	1.06223	GAIN	13	41133654	41240379				4	0	33	10.81	0	89.19
POT1	1.5266	0.610322	GAIN	7	124463968	124537298				3	0	34	8.11	0	91.89
TNK2	0.6993	-0.516017	LOSS	3	195590930	195622288				0	1	36	0	2.7	97.3
LIFR	1.5745	0.654894	GAIN	5	38481676	38530754				1	0	36	2.7	0	97.3
EZH2	1.5176	0.601792	GAIN	7	148504675	148544455				4	0	33	10.81	0	89.19
RB1	1.84823	0.886147	GAIN	13	48878061	49054220				3	1	33	8.11	2.7	89.19
HNF1A	0.7014	-0.511691	LOSS	12	121416480	121439098				0	1	36	0	2.7	97.3
ZNF384	1.6418	0.715278	GAIN	12	6776820	6788702				1	0	36	2.7	0	97.3
IGF2R	0.81405	-0.296811	LOSS	6	160412137	160526168				0	2	35	0	5.41	94.59
BCL6	0.7151	-0.483783	LOSS	3	187440242	187451497				0	1	36	0	2.7	97.3
EPHB1	0.64415	-0.634531	LOSS	3	134514486	134977969				0	2	35	0	5.41	94.59
RAF1	0.7354	-0.443399	LOSS	3	12626011	12660222				0	1	36	0	2.7	97.3
LPP	0.6727	-0.571965	LOSS	3	188123905	188592290				0	1	36	0	2.7	97.3
BRAF	1.58354	0.663156	GAIN	7	140434389	140624505				7	0	30	18.92	0	81.08
SMARCB1	0.59336	-0.75302	LOSS	22	24129323	24176391				0	5	32	0	13.51	86.49
FLCN	0.615867	-0.69931	LOSS	17	17116964	17131510				0	3	34	0	8.11	91.89
AURKB	0.639675	-0.644589	LOSS	17	8108179	8113630				0	4	33	0	10.81	89.19
GATA2	0.558525	-0.840306	LOSS	3	128199858	128205890				0	8	29	0	21.62	78.38
MARK4	0.59272	-0.754577	LOSS	19	45762219	45806087				0	5	32	0	13.51	86.49
ITGB3	0.63584	-0.653264	LOSS	17	45331271	45387578				0	5	32	0	13.51	86.49
CCND2	1.61345	0.690149	GAIN	12	4383139	4409191				2	0	35	5.41	0	94.59
FZR1	0.5811	-0.783142	LOSS	19	3522935	3534896				0	1	36	0	2.7	97.3
CYLD	1.5067	0.591392	GAIN	16	50783512	50830444				1	0	36	2.7	0	97.3
BRD3	0.6249	-0.678303	LOSS	9	136898702	136918606				0	2	35	0	5.41	94.59
MCL1	1.8724	0.904889	GAIN	1	150549829	150552096				1	0	36	2.7	0	97.3
NTRK1	0.6996	-0.515398	LOSS	1	156785603	156851453				0	2	35	0	5.41	94.59
GDNF	0.6111	-0.71052	LOSS	5	37815715	37835760				0	1	36	0	2.7	97.3
RPS6KA2	0.7373	-0.439676	LOSS	6	166826214	167275671				0	2	35	0	5.41	94.59
MAP2K1	0.622	-0.685014	LOSS	15	66679673	66782953				0	4	33	0	10.81	89.19
RET	0.691133	-0.532964	LOSS	10	43595874	43623727				0	6	31	0	16.22	83.78
CDH1	1.4926	0.577828	GAIN	16	68771243	68867431				1	0	36	2.7	0	97.3
TCF12	1.34695	0.429696	GAIN	15	57212098	57574785				2	0	35	5.41	0	94.59
PIM1	2.00325	1.00234	GAIN	6	37138067	37141892				2	0	35	5.41	0	94.59
MYC	1.9083	0.932288	GAIN	8	128748773	128753276				5	0	32	13.51	0	86.49
AKT1	0.55715	-0.843862	LOSS	14	105236653	105259056				0	2	35	0	5.41	94.59
NUMA1	0.7476	-0.419662	LOSS	11	71714509	71746990				0	1	36	0	2.7	97.3
NF2	0.70725	-0.499708	LOSS	22	29999948	30090843				0	2	35	0	5.41	94.59
TCF3	0.674867	-0.567326	LOSS	19	1611651	1650322				0	3	34	0	8.11	91.89
CRTC1	0.7059	-0.502464	LOSS	19	18794515	18888273				0	1	36	0	2.7	97.3
CREB1	1.9527	0.96547	GAIN	2	208420311	208461801				2	0	35	5.41	0	94.59
CREBBP	0.8271	-0.273866	LOSS	16	3777702	3929907				0	1	36	0	2.7	97.3
DNMT3A	0.7559	-0.403733	LOSS	2	25457137	25536902				0	1	36	0	2.7	97.3
EML4	1.28335	0.359915	GAIN	2	42396670	42557363				2	0	35	5.41	0	94.59
ERBB2	1.4812	0.566766	GAIN	17	37856538	37884315				1	0	36	2.7	0	97.3
FANCJ	1.3983	0.483674	GAIN	NA	59760626	59938945				2	0	35	5.41	0	94.59
GRM8	1.33505	0.416894	GAIN	7	126079120	126883261				2	0	35	5.41	0	94.59
MAPK1	0.6476	-0.626825	LOSS	22	22123465	22221763				0	2	35	0	5.41	94.59
NCOA2	1.46805	0.553901	GAIN	8	71025806	71129035				2	0	35	5.41	0	94.59
PGAP3	1.7292	0.790105	GAIN	17	37829050	37844307				1	0	36	2.7	0	97.3
PTGS2	1.4921	0.577344	GAIN	1	186643375	186649450				1	0	36	2.7	0	97.3
SDHC	0.6843	-0.547299	LOSS	1	161284090	161332262				0	1	36	0	2.7	97.3
40057	0.5936	-0.752437	LOSS	17	75277590	75494771				0	1	36	0	2.7	97.3
TRIM24	1.37537	0.459816	GAIN	7	138145451	138269697				3	0	34	8.11	0	91.89
IDH2	0.6375	-0.649503	LOSS	15	90627485	90645625				0	1	36	0	2.7	97.3
PDE4DIP	1.3262	0.407298	GAIN	1	144852294	145075885				1	0	36	2.7	0	97.3
IGF2	0.4483	-1.15746	LOSS	11	2154213	2161533	1.8304	0.872159	GAIN	1	1	35	2.7	2.7	94.59
SF3B1	1.48495	0.570414	GAIN	2	198257003	198299724				4	0	33	10.81	0	89.19
MTR	1.3814	0.466131	GAIN	1	236958965	237060977				1	0	36	2.7	0	97.3
MARK1	1.4607	0.54666	GAIN	1	220702095	220835514	0.7712	-0.374823	LOSS	1	1	35	2.7	2.7	94.59
FGFR3	0.56745	-0.817435	LOSS	4	1800963	1809006				0	2	35	0	5.41	94.59
FGFR4	0.63385	-0.657787	LOSS	5	176516577	176524746				0	2	35	0	5.41	94.59
PAX5	0.4458	-1.16553	LOSS	9	36840532	37034041				0	1	36	0	2.7	97.3
TCL1A	0.423	-1.24127	LOSS	14	96178047	96180427				0	1	36	0	2.7	97.3
CCND1	5.9969	2.58422	GAIN	11	69455944	69466143				1	0	36	2.7	0	97.3
IL7R	0.563167	-0.828366	LOSS	5	35856964	35876636				0	3	34	0	8.11	91.89
FOXP1	1.5536	0.635615	GAIN	3	71008300	71247590				1	0	36	2.7	0	97.3
GUCY1A2	0.6216	-0.685942	LOSS	11	106558260	106888858				0	1	36	0	2.7	97.3
RAD50	1.4915	0.576764	GAIN	5	131892967	131978076				1	0	36	2.7	0	97.3
NOTCH4	0.6136	-0.70463	LOSS	6	32163212	32191741				0	1	36	0	2.7	97.3
CSF1R	0.7702	-0.376695	LOSS	5	149433593	149466042				0	1	36	0	2.7	97.3
CTNNB1	0.7727	-0.37202	LOSS	3	41265554	41280931				0	1	36	0	2.7	97.3
PIK3R2	1.4044	0.489954	GAIN	19	18266627	18280026				1	0	36	2.7	0	97.3
ICK	1.4093	0.494979	GAIN	6	52869907	52906053				1	0	36	2.7	0	97.3
MSH2	1.3933	0.478506	GAIN	2	47630307	47710084				1	0	36	2.7	0	97.3
BCL2L1	2.65695	1.40977	GAIN	20	30253749	30310043				2	0	35	5.41	0	94.59
TCF7L1	1.4167	0.502534	GAIN	2	85360925	85536697				1	0	36	2.7	0	97.3
CKS1B	0.5374	-0.895932	LOSS	NA	154947183	154951260				0	1	36	0	2.7	97.3
PDGFB	0.5698	-0.811472	LOSS	22	39621726	39640005				0	3	34	0	8.11	91.89
DAXX	1.384	0.468844	GAIN	6	33286456	33290702				1	0	36	2.7	0	97.3
CHEK1	1.4155	0.501312	GAIN	11	125496603	125525227				1	0	36	2.7	0	97.3
RRM1	1.3187	0.399116	GAIN	11	4116162	4159656				1	0	36	2.7	0	97.3
EXT1	1.309	0.388465	GAIN	8	118811921	119123314				1	0	36	2.7	0	97.3
ROS1	0.8073	-0.308823	LOSS	6	117609653	117746819				0	1	36	0	2.7	97.3
MDM4	0.6716	-0.574326	LOSS	1	204494558	204518888				0	1	36	0	2.7	97.3
ABL2	0.6889	-0.537634	LOSS	1	179076830	179198390				0	1	36	0	2.7	97.3
PMS2	2.1558	1.10822	GAIN	7	6026422	6048682				1	0	36	2.7	0	97.3
ATM	1.5854	0.664847	GAIN	11	108098388	108236285				1	0	36	2.7	0	97.3
AURKC	0.6223	-0.684318	LOSS	19	57742365	57746806				0	1	36	0	2.7	97.3
IRS2	2.5487	1.34976	GAIN	13	110408531	110438290				1	0	36	2.7	0	97.3
ESR1	1.4367	0.522759	GAIN	6	152128973	152420135				1	0	36	2.7	0	97.3
SDHA	1.6197	0.695727	GAIN	5	223515	256547				1	0	36	2.7	0	97.3
COL1A1	0.6706	-0.576476	LOSS	17	48262801	48278877				0	1	36	0	2.7	97.3
TIMP3	0.5615	-0.832642	LOSS	22	33197997	33255412				0	1	36	0	2.7	97.3
