# Supplementary material for: Identification of copy number alterations in colon cancer from analysis of amplicon-based next generation sequencing data
Source: Oncotarget. 2018 Apr 17;9(29):20409–25. doi: 10.18632/oncotarget.24912 (PMC5945505; doi:10.18632/oncotarget.24912)
Supplement: Supplementary file 4 [file oncotarget-09-20409-s004.xlsx]

## Sheet: Supplementary Table 3
Supplementary Table 3: Significant genes ordered by cytobands
Gene Symbol	Cytoband
NOTCH2	1p12
TRIM33	1p13.2
NRAS	1p13.2
DPYD	1p21.3
BCL10	1p22.3
JAK1	1p31.3
CMPK1	1p33
MUTYH	1p34.1
MPL	1p34.2
LCK	1p35.1
ARID1A	1p36.11
SDHB	1p36.13
PAX7	1p36.13
PIK3CD	1p36.22
MTOR	1p36.22
PLEKHG5	1p36.31
ITGA10	1q21.1
PDE4DIP	1q21.1
MCL1	1q21.3
CKS1B	1q21.3
NTRK1	1q23.1
SDHC	1q23.3
ABL2	1q25.2
TPR	1q31.1
PTGS2	1q31.1
CDC73	1q31.2
PIK3C2B	1q32.1
MDM4	1q32.1
MARK1	1q41
MTR	1q43
TCF7L1	2p11.2
EML4	2p21
MSH2	2p21
DNMT3A	2p23.3
LRP1B	2q22.1
SF3B1	2q33.1
CREB1	2q33.3
EPHA3	3p11.1
FOXP1	3p13
MAGI1	3p14.1
MITF	3p14.1
PBRM1	3p21.1
SETD2	3p21.31
CTNNB1	3p22.1
MLH1	3p22.2
ITGA9	3p22.2
PPARG	3p25.2
RAF1	3p25.2
FANCD2	3p25.3
CRBN	3p26.2
GATA2	3q21.3
EPHB1	3q22.2
ATR	3q23
BCL6	3q27.3
LPP	3q27.3
TNK2	3q29
FGFR3	4p16.3
WHSC1	4p16.3
PDGFRA	4q12
KIT	4q12
KDR	4q12
LPHN3	4q13.1
AFF1	4q21.3
NFKB1	4q24
TET2	4q24
FBXW7	4q31.3
LIFR	5p13.1
IL7R	5p13.2
GDNF	5p13.2
SDHA	5p15.33
IL6ST	5q11.2
PIK3R1	5q13.1
APC	5q22.2
RAD50	5q31.1
CTNNA1	5q31.2
CSF1R	5q32
NPM1	5q35.1
FGFR4	5q35.2
NSD1	5q35.2
DST	6p12.1
ICK	6p12.2
PKHD1	6p12.3
FOXP4	6p21.1
HSP90AB1	6p21.1
PIM1	6p21.2
NOTCH4	6p21.32
DAXX	6p21.32
BAI3	6q12
FOXO3	6q21
ROS1	6q22.1
ESR1	6q25.1
SYNE1	6q25.1
IGF2R	6q25.3
RPS6KA2	6q27
EGFR	7p11.2
PMS2	7p22.1
AKAP9	7q21.2
SAMD9	7q21.2
TRRAP	7q22.1
PIK3CG	7q22.3
MET	7q31.2
POT1	7q31.33
GRM8	7q31.33
TRIM24	7q33
BRAF	7q34
EZH2	7q36.1
MLL3	7q36.1
KAT6A	8p11.21
IKBKB	8p11.21
HOOK3	8p11.21
GPR124	8p11.23
FGFR1	8p11.23
WRN	8p12
PRKDC	8q11.21
NCOA2	8q13.3
NBN	8q21.3
UBR5	8q22.3
CSMD3	8q23.3
EXT1	8q24.11
MYC	8q24.21
PAX5	9p13.2
TAF1L	9p21.1
CDKN2A	9p21.3
JAK2	9p24.1
PTPRD	9p24.1
SYK	9q22.2
PTCH1	9q22.32
ABL1	9q34.12
NUP214	9q34.13
TSC1	9q34.13
RALGDS	9q34.2
BRD3	9q34.2
NOTCH1	9q34.3
MLLT10	10p12.31
RET	10q11.21
TET1	10q21.3
BMPR1A	10q23.2
CYP2C19	10q23.33
BLNK	10q24.1
SUFU	10q24.32
FGFR2	10q26.13
RRM1	11p15.4
IGF2	11p15.5
CCND1	11q13.3
NUMA1	11q13.4
GUCY1A2	11q22.3
ATM	11q22.3
CHEK1	11q24.2
ZNF384	12p13.31
CCND2	12p13.32
ADAMTS20	12q12
ARID2	12q12
MLL2	12q13.12
ERBB3	12q13.2
PTPN11	12q24.13
HNF1A	12q24.31
EP400	12q24.33
CDK8	13q12.13
FLT3	13q12.2
FLT1	13q12.2
FOXO1	13q14.11
RB1	13q14.2
ERCC5	13q33.1
IRS2	13q34
NIN	14q22.1
HIF1A	14q23.2
TSHR	14q31.1
TRIP11	14q32.12
DICER1	14q32.13
TCL1A	14q32.13
HSP90AA1	14q32.31
AKT1	14q32.33
THBS1	15q14
BUB1B	15q15.1
CASC5	15q15.1
LTK	15q15.1
TGM7	15q15.2
TCF12	15q21.3
MAP2K1	15q22.31
PML	15q24.1
NTRK3	15q25.3
IDH2	15q26.1
BLM	15q26.1
IGF1R	15q26.3
CREBBP	16p13.3
CYLD	16q12.1
CDH1	16q22.1
MAF	16q23.2
FANCA	16q24.3
FLCN	17p11.2
TP53	17p13.1
PER1	17p13.1
AURKB	17p13.1
NLRP1	17p13.2
NF1	17q11.2
PGAP3	17q12
ERBB2	17q12
ITGB3	17q21.32
COL1A1	17q21.33
FANCJ	17q23.2
SEPT9	17q25.2
RNF213	17q25.3
ZNF521	18q11.2
CDH2	18q12.1
SMAD2	18q21.1
MBD1	18q21.1
SMAD4	18q21.2
DCC	18q21.2
MALT1	18q21.32
CDH20	18q21.33
JAK3	19p13.11
PIK3R2	19p13.11
CRTC1	19p13.11
SMARCA4	19p13.2
TCF3	19p13.3
FZR1	19p13.3
CCNE1	19q12
CEBPA	19q13.11
AXL	19q13.2
MARK4	19q13.32
ERCC2	19q13.32
AURKC	19q13.43
BCL2L1	20q11.21
ASXL1	20q11.21
SRC	20q11.23
TOP1	20q12
PLCG1	20q12
PTPRT	20q12
AURKA	20q13.2
GNAS	20q13.32
RUNX1	21q22.12
ERG	21q22.2
ITGB2	21q22.3
CRKL	22q11.21
MAPK1	22q11.21
SMARCB1	22q11.23
MN1	22q12.1
CHEK2	22q12.1
NF2	22q12.2
TIMP3	22q12.3
MYH9	22q12.3
PDGFB	22q13.1
EP300	22q13.2
