# Supplementary material for: Identification of copy number alterations in colon cancer from analysis of amplicon-based next generation sequencing data
Source: Oncotarget. 2018 Apr 17;9(29):20409–25. doi: 10.18632/oncotarget.24912 (PMC5945505; doi:10.18632/oncotarget.24912)
Supplement: Supplementary file 5 [file oncotarget-09-20409-s005.xlsx]

## Sheet: Supplementary Table 4
Supplementary Table 4: Correlation of CNAs with the mRNA expression profile of the corresponding genes in TCGA-COAD patients (N=202) by linear regression analysis
	Linear model results				TCGA calls
Gene Symbol	Estimate	Pr(>|t|)	r.squared	qValues	AMPL	DEL	TCGA call	Call in this study
MBD1	0.877625	9.11768e-46	0.628685	1.59477e-45	10	212	LOSS	LOSS
SMAD2	0.995527	9.4385e-43	0.602614	1.65089e-42	12	208	LOSS	DISCORDANT
ASXL1	0.589202	8.46607e-41	0.584764	1.4808e-40	254	0	GAIN	GAIN
AKT1	1.00256	3.02765e-39	0.569998	5.29566e-39	26	115	LOSS	LOSS
IKBKB	0.639939	9.05961e-39	0.565369	1.58461e-38	152	36	GAIN	DISCORDANT
WRN	0.919501	6.14337e-38	0.557167	1.07454e-37	78	139	LOSS	LOSS
CDK8	0.708583	8.83617e-38	0.555592	1.54553e-37	214	8	GAIN	GAIN
SMAD4	1.292	5.85923e-36	0.537013	1.02484e-35	8	220	LOSS	LOSS
MAP2K1	1.10929	1.60731e-34	0.5218	2.81134e-34	10	126	LOSS	LOSS
PLCG1	0.702625	2.00913e-32	0.498729	3.51416e-32	255	2	GAIN	GAIN
ZNF384	0.73165	1.29669e-31	0.489526	2.26804e-31	84	38	GAIN	GAIN
ERCC5	0.575742	1.91861e-30	0.475933	3.35584e-30	210	8	GAIN	GAIN
RAF1	0.939521	1.95297e-29	0.46394	3.41593e-29	32	53	LOSS	LOSS
ERBB2	0.862544	2.09866e-29	0.463564	3.67075e-29	92	38	GAIN	GAIN
MAPK1	0.992261	4.7697e-29	0.459253	8.34267e-29	12	117	LOSS	LOSS
RB1	0.696247	2.3442e-28	0.450795	4.10023e-28	204	16	GAIN	GAIN
PMS2	0.546234	4.91954e-28	0.446813	8.60475e-28	195	1	GAIN	GAIN
UBR5	0.687558	1.23194e-27	0.441842	2.15478e-27	200	7	GAIN	GAIN
TOP1	0.402324	7.3009e-27	0.43208	1.277e-26	255	2	GAIN	GAIN
BCL2L1	0.533197	1.5003e-26	0.428081	2.62418e-26	254	0	GAIN	GAIN
MALT1	1.07869	2.36436e-26	0.425541	4.13549e-26	8	218	LOSS	LOSS
MTOR	1.30797	3.61764e-26	0.423157	6.32761e-26	12	110	LOSS	LOSS
CRKL	0.913682	9.18014e-23	0.377418	1.6057e-22	13	116	LOSS	LOSS
PRKDC	0.840951	1.11576e-21	0.36211	1.95157e-21	174	21	GAIN	GAIN
JAK1	1.26966	1.40416e-21	0.360683	2.45602e-21	9	96	LOSS	LOSS
DAXX	0.777021	2.16421e-21	0.357989	3.78542e-21	71	35	GAIN	GAIN
SDHB	1.10298	2.50426e-21	0.357077	4.3802e-21	6	123	LOSS	LOSS
HOOK3	0.704045	7.30523e-21	0.350353	1.27776e-20	157	33	GAIN	DISCORDANT
SMARCB1	0.869737	7.50785e-21	0.35018	1.3132e-20	8	119	LOSS	LOSS
SDHC	0.678942	8.30186e-21	0.349545	1.45208e-20	72	33	GAIN	LOSS
SRC	0.407909	3.14366e-20	0.341075	5.49856e-20	255	1	GAIN	GAIN
POT1	1.04614	1.66585e-19	0.330317	2.91373e-19	168	5	GAIN	GAIN
SETD2	1.10462	3.54965e-19	0.32538	6.20869e-19	33	49	LOSS	LOSS
CDC73	0.647254	4.55008e-19	0.323752	7.95853e-19	71	39	GAIN	GAIN
NBN	0.53776	8.15029e-19	0.319915	1.42557e-18	195	9	GAIN	GAIN
AURKA	0.529116	1.23617e-18	0.31716	2.16218e-18	257	0	GAIN	GAIN
TRIP11	0.995261	1.32577e-18	0.316696	2.3189e-18	25	119	LOSS	DISCORDANT
TPR	0.657149	2.68514e-18	0.312001	4.69658e-18	72	35	GAIN	GAIN
PGAP3	0.760089	5.75427e-18	0.306895	1.00648e-17	92	38	GAIN	GAIN
NF2	1.08731	6.34537e-18	0.306237	1.10987e-17	10	116	LOSS	LOSS
BCL10	1.35905	7.21076e-17	0.289695	1.26123e-16	11	98	LOSS	LOSS
HSP90AA1	0.982774	1.87213e-16	0.283098	3.27454e-16	24	118	LOSS	LOSS
ARID2	0.764204	2.24087e-16	0.281848	3.9195e-16	75	35	GAIN	GAIN
DICER1	0.972833	3.49734e-16	0.278745	6.1172e-16	25	118	LOSS	DISCORDANT
CASC5	1.52579	8.54455e-16	0.272479	1.49453e-15	10	135	LOSS	LOSS
BUB1B	1.26309	1.02063e-15	0.271227	1.78517e-15	10	133	LOSS	LOSS
TSC1	1.03855	3.16654e-15	0.263197	5.53859e-15	49	46	GAIN	LOSS
PBRM1	1.06276	2.3126e-14	0.248892	4.04497e-14	30	54	LOSS	LOSS
NPM1	1.33631	2.83853e-14	0.247403	4.96487e-14	24	67	LOSS	LOSS
FOXP4	0.865655	3.02611e-14	0.246937	5.29296e-14	76	24	GAIN	GAIN
ARID1A	1.03749	3.23058e-14	0.246461	5.65059e-14	4	130	LOSS	LOSS
FLCN	0.726513	3.69173e-14	0.245489	6.4572e-14	12	190	LOSS	LOSS
NF1	0.811721	4.26491e-13	0.227448	7.45974e-13	84	45	GAIN	GAIN
MDM4	0.736387	5.30766e-13	0.225815	9.28363e-13	72	36	GAIN	LOSS
MTR	0.683643	5.53509e-13	0.225502	9.68142e-13	69	45	GAIN	GAIN
PIK3C2B	0.768047	8.54168e-13	0.222254	1.49402e-12	71	37	GAIN	GAIN
CMPK1	1.08522	1.19086e-12	0.219757	2.08292e-12	13	86	LOSS	LOSS
PML	1.22616	1.20492e-12	0.219669	2.10752e-12	13	125	LOSS	LOSS
TRIM33	0.855696	1.24429e-12	0.219427	2.17638e-12	15	91	LOSS	GAIN
TCF12	1.27459	3.1695e-12	0.21236	5.54377e-12	10	135	LOSS	GAIN
PTPN11	0.748408	4.04952e-12	0.210498	7.08302e-12	68	47	GAIN	LOSS
CDH1	1.16658	4.1416e-12	0.210327	7.24407e-12	81	19	GAIN	GAIN
SEPT9	0.63467	4.38468e-12	0.209893	7.66924e-12	80	44	GAIN	LOSS
NFKB1	0.958815	5.15738e-12	0.208657	9.02076e-12	12	94	LOSS	DISCORDANT
ICK	0.958829	6.63541e-12	0.206734	1.1606e-11	69	29	GAIN	GAIN
BRD3	0.923612	8.66793e-12	0.20469	1.51611e-11	51	46	GAIN	LOSS
GNAS	0.368489	1.00898e-11	0.203526	1.76481e-11	258	0	GAIN	GAIN
AKAP9	0.701557	1.0788e-11	0.203013	1.88693e-11	170	4	GAIN	GAIN
CHEK1	1.28576	1.26192e-11	0.201809	2.20723e-11	46	53	LOSS	GAIN
