# Supplementary material for: Identification of copy number alterations in colon cancer from analysis of amplicon-based next generation sequencing data
Source: Oncotarget. 2018 Apr 17;9(29):20409–25. doi: 10.18632/oncotarget.24912 (PMC5945505; doi:10.18632/oncotarget.24912)
Supplement: Supplementary file 6 [file oncotarget-09-20409-s006.xlsx]

## Sheet: Supplementary Table 5
GENE SYMBOL		Supplementary Table 5: Association between altered genes and clinical-pathological parameters were assessed using contingency tables with a Fisher’s andχ2 test
		N			T				Stage				M
		N0 (n=20)	N1 (n=9)	N2 (n=7)	T2 (n=5)	T3	T3 (n=23)	T4 (n=7)	I (n=7)	II (n=13)	III (n=12)	IV (n=4)	M0 (n=32)	M1 (n=4)
AMP	ABL1				1 (20%)		0	0
	ARID2								2 (28.57%)	0	1 (8.3%)	2 (50%)
	ATM								0	0	0	1 (25%)
	ATR	1 (5%)	4 (44.44%)	2 (28.57%)
	DICER1				1 (20%)		0	0	2 (28.57%)	0	0	0
	ERCC5	1 (5%)	4 (44.44%)	1 (14.29%)					0	0	4 (33.33%)	2 (50%)
	ESR1								0	0	0	1 (25%)
	FLT1								0	1 (7.69%)	5 (41.67%)	0
	FLT3								0	0	4 (33.33%)	0
	FOXO1								0	0	4 (33.33%)	0
	IRS2								0	0	0	1 (25%)
	LRP1B								3 (42.86%)	0	0	0
	MAF	1 (5%)	1 (11.11%)	3 (42.86%)
	NOTCH1				1 (20%)		0	0
	PLCG1	5 (25%)	6 (66.67%)	1 (14.29%)
	PTCH1				1 (20%)		0	0
	RALGDS				1 (20%)		0	0
	SDHA								0	0	0	1 (25%)
	SRC	0	2 (22.2%)	0
	SYK				1 (20%)		0	0
	TAF1L				1 (20%)		0	0
	TRIM33								2 (28.57%)	0	0	0
	TSC1				1 (20%)		0	0
DEL	APC								0	0	5 (41.67%)	0
	AURKC								0	0	0	1 (25%)
	AXL	0	2 (22.2%)	0
	BAI3								0	0	0	1 (25%)
	BMPR1A								0	0	0	1 (25%)
	COL1A1								0	0	0	1 (25%)
	CRBN				1 (20%)		0	0
	CYP2C19								0	1 (7.69%)	0	2 (50%)	1 (3.12%)	2 (50%)
	DCC								1 (14.29%)	2 (15.38%)	8 (66.67%)	2 (50%)
	EPHA3				1 (20%)		0	0
	ERG	1 (5%)	6 (66.67%)	2 (28.57%)					2 (28.57%)	0	6 (50%)	1 (25%)
	FBXW7	0	2 (22.2%)	0
	IL7R	0	3 (33.3%)	0					0	0	1 (8.33%)	2 (50%)	1 (3.12%)	2 (50%)
	ITGA9				1 (20%)		0	0
	ITGB3	0	3 (33.3%)	2 (28.57%)
	KDR				1 (20%)		0	0
	LCK	0	3 (33.3%)	0
	MALT1								0	0	0	1 (25%)
	MBD1								0	1 (7.69%)	7 (58.33%)	2 (50%)
	MITF				1 (20%)		0	0
	MLH1				1 (20%)		0	0
	MLLT10								0	0	0	1 (25%)
	MPL	0	2 (22.2%)	0
	MTOR								0	0	3 (25%)	2 (50%)
	MYH9				1 (20%)		0	0
	PDGFRA								3 (42.86%)	0	1 (8.33%)	0
	PIK3R1								0	0	5 (41.67%)	0
	PKHD1	2 (10%)	4 (44.44%)	0
	SDHB	0	2 (22.2%)	0
	SETD2				1 (20%)		0	0
	SMAD2								0	0	0	1 (25%)
	SRC								0	0	0	1 (25%)
	TET2	0	2 (22.2%)	0
	TIMP3								0	0	0	1 (25%)
	TSC1								0	0	1 (8.33%)	2 (50%)	1 (3.12%)	2 (50%)
	UBR5				1 (20%)		0	0
	WRN	1 (5%)	3 (33.3%)	0
* association between AMP/DEL and N/T/Stage was performed with χ2 test
** association between AMP/DEL and M performed with Fisher Test
