# Supplementary material for: Identification of copy number alterations in colon cancer from analysis of amplicon-based next generation sequencing data
Source: Oncotarget. 2018 Apr 17;9(29):20409–25. doi: 10.18632/oncotarget.24912 (PMC5945505; doi:10.18632/oncotarget.24912)
Supplement: Supplementary file 7 [file oncotarget-09-20409-s007.xlsx]

## Sheet: Supplementary Table 6
Supplementary Table 6: Common genes showing CNAs in tumors arising from all colon segments
				Tumor sites
Gene Symbol	Chr	Start	End	Transverse Colon			Hepatic Flexure			Descending Colon			Ascending Colon			Cecum			Splenic Flexure			Description	Localization	Type	Concordance in all patients
				Patients	log2(CN)	Call	Patients	log2(CN)	Call	Patients	log2(CN)	Call	Patients	log2(CN)	Call	Patients	log2(CN)	Call	Patients	log2(CN)	Call
NLRP1	17	5405081	5487328	CC07	-0.69	LOSS	CC13	-0.46	LOSS	CC32	-0.33	LOSS	CC21	-0.51	LOSS	CC06	-0.27	LOSS	CC35	-0.39	LOSS	NLR family, pyrin domain containing 1	Cytoplasm	other	YES
							CC14	-0.47	LOSS	CC28	-0.33	LOSS	CC22	-0.43	LOSS	CC01	-0.55	LOSS	CC34	-0.62	LOSS
							CC17	-0.30	LOSS	CC29	-0.32	LOSS
							CC15	-0.78	LOSS	CC30	-0.83	LOSS
							CC16	-0.78	LOSS	CC27	-0.43	LOSS
							CC11	-0.46	LOSS
PLCG1	20	39766385	39803189	CC07	0.99	GAIN	CC13	0.49	GAIN	CC31	1.35	GAIN	CC24	0.66	GAIN	CC06	0.92	GAIN	CC35	0.83	GAIN	phospholipase C, gamma 1	Cytoplasm	enzyme	YES
							CC14	0.81	GAIN	CC28	0.92	GAIN	CC25	0.73	GAIN	CC01	0.49	GAIN	CC34	0.35	GAIN
							CC16	0.89	GAIN	CC29	0.92	GAIN	CC21	0.90	GAIN	CC03	0.48	GAIN	CC36	1.11	GAIN
							CC11	0.59	GAIN	CC30	0.65	GAIN
										CC26	0.41	GAIN
										CC27	0.87	GAIN
										CC32	0.43	GAIN
ASXL1	20	30954173	31025231	CC07	0.71	GAIN	CC14	0.55	GAIN	CC31	0.68	GAIN	CC25	0.67	GAIN	CC06	0.91	GAIN	CC35	0.79	GAIN	additional sex combs like transcriptional regulator 1	Nucleus	transcription regulator	YES
							CC16	0.70	GAIN	CC28	1.07	GAIN	CC21	0.82	GAIN	CC01	0.69	GAIN	CC34	0.57	GAIN
							CC11	0.57	GAIN	CC29	0.71	GAIN				CC03	0.48	GAIN	CC36	0.71	GAIN
										CC30	0.61	GAIN
										CC26	0.37	GAIN
										CC27	0.69	GAIN
WHSC1	4	1902372	1980649	CC07	-0.47	LOSS	CC14	-0.55	LOSS	CC32	-0.50	LOSS	CC21	-0.36	LOSS	CC01	-0.48	LOSS	CC36	-0.40	LOSS	Wolf-Hirschhorn syndrome candidate 1	Nucleus	enzyme	YES
							CC17	-0.47	LOSS	CC28	-0.66	LOSS	CC22	-0.52	LOSS				CC33	-0.52	LOSS
							CC15	-0.40	LOSS	CC29	-0.35	LOSS							CC37	-0.51	LOSS
							CC16	-0.39	LOSS	CC30	-0.64	LOSS
										CC26	-0.43	LOSS
										CC27	-0.45	LOSS
